# Supplementary material for: Demyristoylation of the Cytoplasmic Redox Protein Trx-h2 Is Critical for Inducing a Rapid Cold Stress Response in Plants
Source: Antioxidants (Basel). 2021 Aug 13;10(8):1287. doi: 10.3390/antiox10081287 (PMC8389195; doi:10.3390/antiox10081287)
Supplement: Supplementary file 1 [file antioxidants-10-01287-s001.zip]

Archive with 1 entries (1 files):
- antioxidants-1316203-supplementary.pdf
